# Supplementary material for: The genus Micatagla Argaman, 1994 in Egypt, with three new species and a new record (Hymenoptera, Bradynobaenidae, Apterogyninae)
Source: Zookeys. 2014 Apr 3;(397):71–81. doi: 10.3897/zookeys.397.6768 (PMC3978232; doi:10.3897/zookeys.397.6768)
Supplement: XML Treatment for Micatagla antropovi [file zookeys.397.6768-treatment1.xml]

<!DOCTYPE tp:taxon-treatment
  PUBLIC "-//TaxonX//DTD Taxonomic Treatment Publishing DTD v0 20100105//EN" "tax-treatment-NSO.dtd">
<tp:taxon-treatment xmlns:tp="http://www.plazi.org/taxpub"><tp:treatment-meta><mixed-citation publication-type="journal"><person-group><name><surname>Gadallah</surname><given-names>Neveen S.</given-names></name><name><surname>Soliman</surname><given-names>Ahmed M.</given-names></name></person-group><article-title>The genus <italic>Micatagla</italic> Argaman, 1994 in Egypt, with three new species and a new record (Hymenoptera, Bradynobaenidae, Apterogyninae)</article-title><source>Zookeys</source><day>3</day><month>4</month><year>2014</year><volume>2014</volume><issue>397</issue><fpage>71</fpage><lpage>81</lpage><pub-id pub-id-type="doi">10.3897/zookeys.397.6768</pub-id></mixed-citation></tp:treatment-meta><tp:nomenclature><tp:taxon-name>
                            <tp:taxon-name-part taxon-name-part-type="genus">Micatagla</tp:taxon-name-part>
                            <tp:taxon-name-part taxon-name-part-type="species">antropovi</tp:taxon-name-part>
                            <object-id xmlns:xlink="http://www.w3.org/1999/xlink" xlink:type="simple">http://species-id.net/wiki/Micatagla_antropovi</object-id>
                        </tp:taxon-name><tp:taxon-authority>Pagliano, 2002</tp:taxon-authority><xref ref-type="fig" rid="F1">Figs 1–6</xref><tp:nomenclature-citation-list><tp:nomenclature-citation><tp:taxon-name>Micatagla antropovi</tp:taxon-name><comment> Pagliano, 2002: 222, holotype ♀: Abu Arish (Saudi Arabia) (BMNH).</comment></tp:nomenclature-citation></tp:nomenclature-citation-list></tp:nomenclature><tp:treatment-sec sec-type="Material examined"><title>Material examined.</title><p>Egypt, 1 ♀, Kom Osheim (Fayoum), 30.v.2013 (leg. Ahmad M. Soliman) [CUE].</p><fig id="F1" position="float" orientation="portrait"><label>Figures 1–6.</label><caption><p><italic><tp:taxon-name>Micatagla antropovi</tp:taxon-name></italic> Pagliano, female: <bold>1</bold> Habitus, dorsal view <bold>2</bold> Head, frontal view <bold>3</bold> Mesosoma, dorsal view <bold>4</bold> T1 <bold>5</bold> T2 &amp; T3 <bold>6</bold> T6.</p></caption><graphic xmlns:xlink="http://www.w3.org/1999/xlink" xlink:href="zookeys-397-071-g001.jpg" position="float" orientation="portrait" xlink:type="simple"/></fig></tp:treatment-sec><tp:treatment-sec sec-type="Distribution"><title>Distribution.</title><p>Saudi Arabia, Yemen (<xref ref-type="bibr" rid="B12">Pagliano 2002</xref>); Egypt (new record).</p><!--PageBreak--></tp:treatment-sec><ref-list><ref id="B12"><mixed-citation xmlns:xlink="http://www.w3.org/1999/xlink" xlink:type="simple"><person-group><name name-style="western"><surname>Pagliano</surname><given-names>G</given-names></name></person-group> (<year>2002</year>) <article-title>Revisione della sottofamiglia Apterogyninae (Hymenoptera: Bradynobaenidae).</article-title><source>Museo Regionale di Scienze Naturali di Torino, Monografie</source><volume>34</volume>: <fpage>1</fpage>–<lpage>387</lpage>.</mixed-citation></ref></ref-list></tp:taxon-treatment>
