# Supplementary material for: The genus Micatagla Argaman, 1994 in Egypt, with three new species and a new record (Hymenoptera, Bradynobaenidae, Apterogyninae)
Source: Zookeys. 2014 Apr 3;(397):71–81. doi: 10.3897/zookeys.397.6768 (PMC3978232; doi:10.3897/zookeys.397.6768)
Supplement: XML Treatment for Micatagla klugi [file zookeys.397.6768-treatment2.xml]

<!DOCTYPE tp:taxon-treatment
  PUBLIC "-//TaxonX//DTD Taxonomic Treatment Publishing DTD v0 20100105//EN" "tax-treatment-NSO.dtd">
<tp:taxon-treatment xmlns:tp="http://www.plazi.org/taxpub"><tp:treatment-meta><mixed-citation publication-type="journal"><person-group><name><surname>Gadallah</surname><given-names>Neveen S.</given-names></name><name><surname>Soliman</surname><given-names>Ahmed M.</given-names></name></person-group><article-title>The genus <italic>Micatagla</italic> Argaman, 1994 in Egypt, with three new species and a new record (Hymenoptera, Bradynobaenidae, Apterogyninae)</article-title><source>Zookeys</source><day>3</day><month>4</month><year>2014</year><volume>2014</volume><issue>397</issue><fpage>71</fpage><lpage>81</lpage><pub-id pub-id-type="doi">10.3897/zookeys.397.6768</pub-id></mixed-citation></tp:treatment-meta><tp:nomenclature><tp:taxon-name>
                            <tp:taxon-name-part taxon-name-part-type="genus">Micatagla</tp:taxon-name-part>
                            <tp:taxon-name-part taxon-name-part-type="species">klugi</tp:taxon-name-part>
                            <object-id xmlns:xlink="http://www.w3.org/1999/xlink" xlink:type="simple">http://species-id.net/wiki/Micatagla_klugi</object-id>
                        </tp:taxon-name><tp:taxon-authority>(André, 1899)</tp:taxon-authority><xref ref-type="fig" rid="F2">Figs 7–12</xref><tp:nomenclature-citation-list><tp:nomenclature-citation><tp:taxon-name>Apterogyna klugi</tp:taxon-name><comment> André, 1899: 69, holotype ♀: Aswan (Egypt), (probably in MNHN).</comment></tp:nomenclature-citation><tp:nomenclature-citation><tp:taxon-name>Apterogyna klugi</tp:taxon-name><comment>: <xref ref-type="bibr" rid="B3">André 1910</xref>: 16, ♀; <xref ref-type="bibr" rid="B5">Bischoff 1920</xref>: 48, ♀; <xref ref-type="bibr" rid="B8">Invrea 1951</xref>: 167, ♀; <xref ref-type="bibr" rid="B10">Invrea 1963</xref>: 14, ♀; <xref ref-type="bibr" rid="B11">Invrea 1965</xref>: 55, ♀ (? ♀ of <italic>mocsaryi</italic>).</comment></tp:nomenclature-citation><tp:nomenclature-citation><tp:taxon-name>Apterogyna gridellii</tp:taxon-name><comment> Invrea, 1959: 117, holotype ♀: Egypt; synonymized with <italic><tp:taxon-name>Micatagla klugi</tp:taxon-name></italic> by <xref ref-type="bibr" rid="B12">Pagliano 2002</xref>: 269.</comment></tp:nomenclature-citation><tp:nomenclature-citation><tp:taxon-name>Utapitoca klugi</tp:taxon-name><comment>: <xref ref-type="bibr" rid="B4">Argaman 1994</xref>: 48, ♀ &amp; ♂ (♂ not described)</comment></tp:nomenclature-citation></tp:nomenclature-citation-list></tp:nomenclature><tp:treatment-sec sec-type="Material examined"><title>Material examined.</title><p>Egypt, 8 ♀, Wadi Assiouti (Assiout), 1–2.iv.1917 (leg. André) [PPDD]; 1♀, Cairo, with no date (leg. Adair) [PPDD]; 1♀, Mokattam (Cairo), April (leg. Innes Bey) [ESEC]; 1♀, without locality or date (leg. Ferrant) [ESEC].</p><fig id="F2" position="float" orientation="portrait"><label>Figures 7–12.</label><caption><p><italic><tp:taxon-name>Micatagla klugi</tp:taxon-name></italic> (André), female: <bold>7</bold> Habitus, dorsal view <bold>8</bold> Head, frontal view <bold>9</bold> Mesosoma, dorsal view <bold>10</bold> T1 &amp; T2 <bold>11</bold> T2 &amp; T3 <bold>12</bold> T6.</p></caption><graphic xmlns:xlink="http://www.w3.org/1999/xlink" xlink:href="zookeys-397-071-g002.jpg" position="float" orientation="portrait" xlink:type="simple"/></fig></tp:treatment-sec><tp:treatment-sec sec-type="Previous records from Egypt"><title>Previous records from Egypt.</title><p>Wadi Hoff (Helwan), Bir Um Reiga (Red Sea), Massara (Cairo), Wadi Digla (Cairo), Wadi Garawi (Helwan), Wadi el-Tih (Sinai) (<xref ref-type="bibr" rid="B12">Pagliano 2002</xref>).</p></tp:treatment-sec><tp:treatment-sec sec-type="Distribution"><title>Distribution.</title><p>Egypt; Saudi Arabia (<xref ref-type="bibr" rid="B12">Pagliano 2002</xref>).</p><!--PageBreak--></tp:treatment-sec><ref-list><ref id="B3"><mixed-citation xmlns:xlink="http://www.w3.org/1999/xlink" xlink:type="simple"><person-group><name name-style="western"><surname>André</surname><given-names>E</given-names></name></person-group> (<year>1910</year>) <article-title>Révision des Mutillides de l’Egypte.</article-title><source>Mémoires de la Société Entomologique d’Egypte</source><volume>1</volume>(<issue>2</issue>): <fpage>1</fpage>–<lpage>94</lpage>, <comment>3 pl</comment>.</mixed-citation></ref><ref id="B5"><mixed-citation xmlns:xlink="http://www.w3.org/1999/xlink" xlink:type="simple"><person-group><name name-style="western"><surname>Bischoff</surname><given-names>H</given-names></name></person-group> (<year>1920–1921</year>) <article-title>Monographie der Mutilliden Afrikas.</article-title><source>Archiv für Naturgschichte</source><volume>86A</volume>: <size units="page">830</size><comment>+ unnumbered pl</comment>. <comment>[pp. 1–160 + pl. published October 1920]</comment></mixed-citation></ref><ref id="B8"><mixed-citation xmlns:xlink="http://www.w3.org/1999/xlink" xlink:type="simple"><person-group><name name-style="western"><surname>Invrea</surname><given-names>F</given-names></name></person-group> (<year>1951</year>) <article-title>Le <italic>Apterogyna</italic> del Nord Africa (Hymenoptera-Apterogynidae).</article-title><source>Annali del Museo Civico di Storia Naturale di Genova</source><volume>65</volume>: <fpage>150</fpage>–<lpage>172</lpage>.</mixed-citation></ref><ref id="B10"><mixed-citation xmlns:xlink="http://www.w3.org/1999/xlink" xlink:type="simple"><person-group><name name-style="western"><surname>Invrea</surname><given-names>F</given-names></name></person-group> (<year>1963</year>) <article-title>Seconda nota su Apterogynidi e Mutillidi dell’Egitto con descrizione di nuove specie (Hymenoptera: Apterogynidae et Mutillidae).</article-title><source>Memorie della Società Entomologica Italiana</source><volume>42</volume>: <fpage>5</fpage>–<lpage>23</lpage>.</mixed-citation></ref><ref id="B11"><mixed-citation xmlns:xlink="http://www.w3.org/1999/xlink" xlink:type="simple"><person-group><name name-style="western"><surname>Invrea</surname><given-names>F</given-names></name></person-group> (<year>1965</year>) <article-title>Studi sugli Apterogynidi e Mutillidi della Palestina (Hymenoptera).</article-title><source>Memorie della Società Entomologica Italiana</source><volume>44</volume>: <fpage>53</fpage>–<lpage>93</lpage>.</mixed-citation></ref><ref id="B12"><mixed-citation xmlns:xlink="http://www.w3.org/1999/xlink" xlink:type="simple"><person-group><name name-style="western"><surname>Pagliano</surname><given-names>G</given-names></name></person-group> (<year>2002</year>) <article-title>Revisione della sottofamiglia Apterogyninae (Hymenoptera: Bradynobaenidae).</article-title><source>Museo Regionale di Scienze Naturali di Torino, Monografie</source><volume>34</volume>: <fpage>1</fpage>–<lpage>387</lpage>.</mixed-citation></ref><ref id="B4"><mixed-citation xmlns:xlink="http://www.w3.org/1999/xlink" xlink:type="simple"><person-group><name name-style="western"><surname>Argaman</surname><given-names>Q</given-names></name></person-group> (<year>1994</year>) <article-title>Generic synopsis of Apterogyninae (Hymenoptera: Apterogynidae).</article-title><source>Folia Entomologica Hungarica</source><volume>55</volume>: <fpage>41</fpage>–<lpage>48</lpage>.</mixed-citation></ref></ref-list></tp:taxon-treatment>
