# Supplementary material for: The genus Micatagla Argaman, 1994 in Egypt, with three new species and a new record (Hymenoptera, Bradynobaenidae, Apterogyninae)
Source: Zookeys. 2014 Apr 3;(397):71–81. doi: 10.3897/zookeys.397.6768 (PMC3978232; doi:10.3897/zookeys.397.6768)
Supplement: XML Treatment for Micatagla pseudorainerii [file zookeys.397.6768-treatment3.xml]

<!DOCTYPE tp:taxon-treatment
  PUBLIC "-//TaxonX//DTD Taxonomic Treatment Publishing DTD v0 20100105//EN" "tax-treatment-NSO.dtd">
<tp:taxon-treatment xmlns:tp="http://www.plazi.org/taxpub"><tp:treatment-meta><mixed-citation publication-type="journal"><person-group><name><surname>Gadallah</surname><given-names>Neveen S.</given-names></name><name><surname>Soliman</surname><given-names>Ahmed M.</given-names></name></person-group><article-title>The genus <italic>Micatagla</italic> Argaman, 1994 in Egypt, with three new species and a new record (Hymenoptera, Bradynobaenidae, Apterogyninae)</article-title><source>Zookeys</source><day>3</day><month>4</month><year>2014</year><volume>2014</volume><issue>397</issue><fpage>71</fpage><lpage>81</lpage><pub-id pub-id-type="doi">10.3897/zookeys.397.6768</pub-id></mixed-citation></tp:treatment-meta><tp:nomenclature><tp:taxon-name>
                            <tp:taxon-name-part taxon-name-part-type="genus">Micatagla</tp:taxon-name-part>
                            <tp:taxon-name-part taxon-name-part-type="species">pseudorainerii</tp:taxon-name-part>
                            <object-id xmlns:xlink="http://www.w3.org/1999/xlink" content-type="zoobank" xlink:type="simple">http://zoobank.org/EACEA2EE-E24B-49DB-8F48-64465128B1D5</object-id>
                            <object-id xmlns:xlink="http://www.w3.org/1999/xlink" xlink:type="simple">http://species-id.net/wiki/Micatagla_pseudorainerii</object-id>
                        </tp:taxon-name><tp:taxon-authority>Gadallah &amp; Soliman</tp:taxon-authority><tp:taxon-status xmlns:xlink="http://www.w3.org/1999/xlink" xlink:type="simple">sp. n.</tp:taxon-status><xref ref-type="fig" rid="F3">Figs 13–18</xref></tp:nomenclature><tp:treatment-sec sec-type="Material examined"><title>Material examined.</title><p>Holotype ♀: Egypt, Wadi Assiouti, Assiout [<named-content xmlns:xlink="http://www.w3.org/1999/xlink" content-type="dwc:verbatimCoordinates" xlink:type="simple">27°12'30"N, 31°18'50"E</named-content>], 13.iv.1934 (leg. ?) [CUE].</p></tp:treatment-sec><tp:treatment-sec sec-type="Description"><title>Description.</title><p><bold>Female (Holotype).</bold> Body length 5.5 mm.</p><p><bold>Colour.</bold> Red, except T3 dark ferruginous to black with red posterior margin, T1 slightly darker than the rest of tergites, S1 and S3 dark ferruginous, S2 slightly dark red, T6 with dark red interrupted longitudinal ridges.</p><p><bold>Pubescence.</bold> Body and legs densely clothed with fine whitish hairs; head with some hairs, along face, that are erect and longer around eyes; mesosomal tergites with few hairs along their dorsal surfaces, posterior margin of all tergites with fringes of dense, inwardly directed silvery hairs that are crossing centrally.</p><p><bold>Head</bold> (<xref ref-type="fig" rid="F3">Fig. 14</xref>). In dorsal view, slightly wider than pronotum, with some scattered superficial punctures, far apart by about 2–4 times their diameter; vertex slightly semi-<!--PageBreak-->circular to flattened; eye small, prominent, located above midline between clypeus and vertex when seen from frontal view; distance between antennal tubercles slightly longer than tubercle length; malar space relatively long, slightly longer than longitudinal eye diameter. Scape of antenna 2.5× as long as F1, gently convex from above, flagellomeres polished, F1 about as long as F2.</p><fig id="F3" position="float" orientation="portrait"><label>Figures 13–18.</label><caption><p><italic><tp:taxon-name>Micatagla pseudorainerii</tp:taxon-name></italic> Gadallah &amp; Soliman, sp. n., holotype female: <bold>13</bold> Habitus, dorsal view <bold>14</bold> Head, frontal view <bold>15</bold> Mesosoma, dorsal view <bold>16</bold> T1 &amp; T2 <bold>17</bold> T3 <bold>18</bold> T6.</p></caption><graphic xmlns:xlink="http://www.w3.org/1999/xlink" xlink:href="zookeys-397-071-g003.jpg" position="float" orientation="portrait" xlink:type="simple"/></fig><p><bold>Mesosoma</bold> (<xref ref-type="fig" rid="F3">Fig. 15</xref>). Pronotum quadrate, about as long as maximum width, with gently declivous anterior face, rounded humeral angle and slightly concave to straight posterior margin; densely foveate-reticulate dorsally; remainder of mesosomal dorsum superficially punctuate, punctures are somewhat spaced by a distance equal to their own diameter. Propodeal posterior face gently declivous, smooth and impunctate. Propleuron faintly punctured, with some incomplete longitudinal separated ridges posteriorly; mesopleuron foveate-reticulate; metapleuron smooth. Hind tibial spurs about equal in length.</p><p><bold>Metasoma.</bold> T1 widened posteriorly (pear-shaped), as long as its maximal width (<xref ref-type="fig" rid="F3">Fig. 16</xref>), with some dispersed punctures hidden behind hairs; T2 with ellipsoid foveae separated by longitudinal ridges (<xref ref-type="fig" rid="F3">Fig. 17</xref>); T3 finely and closely striated longitudinally; T6 (pygidium) subtriangular, with longitudinal interrupted widely spaced carinae, bordered laterally with small sharp teeth that progressively reduce in size and become <!--PageBreak-->blunt distally, apical ones rounded (<xref ref-type="fig" rid="F4">Figs 24</xref>, <xref ref-type="fig" rid="F5">25</xref>). Metasomal sternites smooth, with some scattered, erect fine hairs in the middle longitudinally.</p><fig id="F4" position="float" orientation="portrait"><label>Figures 19–24.</label><caption><p><italic><tp:taxon-name>Micatagla allaqiensis</tp:taxon-name></italic> Gadallah &amp; Soliman, sp. n., holotype female: <bold>19</bold> Habitus, dorsal view <bold>20</bold> Head, frontal view <bold>21</bold> Mesosoma, dorsal view <bold>22</bold> T1 <bold>23</bold> T2 &amp; T3 <bold>24</bold> T6.</p></caption><graphic xmlns:xlink="http://www.w3.org/1999/xlink" xlink:href="zookeys-397-071-g004.jpg" position="float" orientation="portrait" xlink:type="simple"/></fig><fig id="F5" position="float" orientation="portrait"><label>Figures 25–30.</label><caption><p><italic><tp:taxon-name>Micatagla ezzati</tp:taxon-name></italic> Gadallah &amp; Soliman, sp. n., holotype female: <bold>25</bold> Habitus, dorsal view <bold>26</bold> Head, frontal view <bold>27</bold> Mesosoma, dorsal view <bold>28</bold> T1 &amp; T2 <bold>29</bold> T2 &amp; T3 <bold>30</bold> T6.</p></caption><graphic xmlns:xlink="http://www.w3.org/1999/xlink" xlink:href="zookeys-397-071-g005.jpg" position="float" orientation="portrait" xlink:type="simple"/></fig><fig id="F6" position="float" orientation="portrait"><label>Figure 31.</label><caption><p>Distributional map of <italic><tp:taxon-name>Micatagla</tp:taxon-name></italic> species in Egypt.</p></caption><graphic xmlns:xlink="http://www.w3.org/1999/xlink" xlink:href="zookeys-397-071-g006.jpg" position="float" orientation="portrait" xlink:type="simple"/></fig></tp:treatment-sec><tp:treatment-sec sec-type="Remarks"><title>Remarks.</title><p><italic><tp:taxon-name>Micatagla pseudorainerii</tp:taxon-name></italic> is nearest to <italic><tp:taxon-name>Micatagla rainerii</tp:taxon-name></italic> Pagliano, 2002 which is found in Namibia, and the two species are distinguished by the following characters:</p><table-wrap content-type="key" position="anchor" orientation="portrait"><table><tbody><tr><td rowspan="1" colspan="1">1</td><td rowspan="1" colspan="1">Body length 5.5 mm; metasomal tergites with distinct dense fasciae of silvery bristle-like hairs at posterior margin, inwardly directed and crossed centrally; S2 without sub-lateral blackish spots; mandibles entirely red</td><td rowspan="1" colspan="1"><italic><tp:taxon-name>Micatagla pseudorainerii</tp:taxon-name></italic> sp. n.</td></tr><tr><td rowspan="1" colspan="1">–</td><td rowspan="1" colspan="1">Body length 3.5 mm; metasomal tergites with few silvery hairs at posterior margins; S2 with sub-lateral blackish spots; mandibles brownish at distal half</td><td rowspan="1" colspan="1"><italic><tp:taxon-name>Micatagla rainerii</tp:taxon-name></italic> Pagliano</td></tr></tbody></table></table-wrap></tp:treatment-sec><tp:treatment-sec sec-type="Etymology"><title>Etymology.</title><p>The name <italic>pseudorainerii</italic> refers to the similarity of this species to <italic><tp:taxon-name>Micatagla rainerii</tp:taxon-name></italic>.</p></tp:treatment-sec></tp:taxon-treatment>
