# Supplementary material for: The genus Micatagla Argaman, 1994 in Egypt, with three new species and a new record (Hymenoptera, Bradynobaenidae, Apterogyninae)
Source: Zookeys. 2014 Apr 3;(397):71–81. doi: 10.3897/zookeys.397.6768 (PMC3978232; doi:10.3897/zookeys.397.6768)
Supplement: XML Treatment for Micatagla allaqiensis [file zookeys.397.6768-treatment4.xml]

<!DOCTYPE tp:taxon-treatment
  PUBLIC "-//TaxonX//DTD Taxonomic Treatment Publishing DTD v0 20100105//EN" "tax-treatment-NSO.dtd">
<tp:taxon-treatment xmlns:tp="http://www.plazi.org/taxpub"><tp:treatment-meta><mixed-citation publication-type="journal"><person-group><name><surname>Gadallah</surname><given-names>Neveen S.</given-names></name><name><surname>Soliman</surname><given-names>Ahmed M.</given-names></name></person-group><article-title>The genus <italic>Micatagla</italic> Argaman, 1994 in Egypt, with three new species and a new record (Hymenoptera, Bradynobaenidae, Apterogyninae)</article-title><source>Zookeys</source><day>3</day><month>4</month><year>2014</year><volume>2014</volume><issue>397</issue><fpage>71</fpage><lpage>81</lpage><pub-id pub-id-type="doi">10.3897/zookeys.397.6768</pub-id></mixed-citation></tp:treatment-meta><tp:nomenclature><tp:taxon-name>
                            <tp:taxon-name-part taxon-name-part-type="genus">Micatagla</tp:taxon-name-part>
                            <tp:taxon-name-part taxon-name-part-type="species">allaqiensis</tp:taxon-name-part>
                            <object-id xmlns:xlink="http://www.w3.org/1999/xlink" content-type="zoobank" xlink:type="simple">http://zoobank.org/A20109F5-2355-42D5-A6B7-7F11F2B00598</object-id>
                            <object-id xmlns:xlink="http://www.w3.org/1999/xlink" xlink:type="simple">http://species-id.net/wiki/Micatagla_allaqiensis</object-id>
                        </tp:taxon-name><tp:taxon-authority>Gadallah &amp; Soliman</tp:taxon-authority><tp:taxon-status xmlns:xlink="http://www.w3.org/1999/xlink" xlink:type="simple">sp. n.</tp:taxon-status><xref ref-type="fig" rid="F4">Figs 19–24</xref></tp:nomenclature><tp:treatment-sec sec-type="Material examined"><title>Material examined.</title><p>Holotype ♀: Southern Egypt, Wadi Allaqi, Aswan [<named-content xmlns:xlink="http://www.w3.org/1999/xlink" content-type="dwc:verbatimCoordinates" xlink:type="simple">22°50'20"N, 33°11'54"E</named-content>], 20.xii.2012 (leg. Ahmed M. Soliman) [CUE].</p></tp:treatment-sec><tp:treatment-sec sec-type="Description"><title>Description.</title><p><bold>Female (Holotype).</bold> Body length 8 mm.</p><p><bold>Colour.</bold> Medium yellowish brown, except antennal flagellum brown, mandible reddish brown distally; fore tibial spur light red, mid and hind tibial spurs waxy white; mid and hind coxae with yellow apices; T2 with apical yellow band widened medially, T3 black with apical yellowish band, S3 black on basal two-thirds, pygidial area dark brown with black carinae.</p><p><bold>Pubescence.</bold> Body as well as legs rather densely clothed with erect to suberect white hairs (recumbent on face, denser on clypeus and metasomal segments 4–5 than elsewhere). T1–3 with apical fringe of compact inward directed white hairs, that is weak on T1; S2 and S5 with apical fringe of obviously scattered white hairs.</p><p><bold>Head.</bold> (<xref ref-type="fig" rid="F4">Fig. 20</xref>): In dorsal view a little wider than pronotum and abruptly converging behind eyes; vertex gently sloping posteriorly; occiput feebly convex; vertex, face and gena shallowly sparsely punctate, punctures on gena more dispersed; ocular orbit deeply punctate; eye small, subspherical and prominent, located above midline between upper margin of clypeus and vertex; malar space and antennal scrobe polished; distance between antennal tubercles noticeably shorter than tubercle length; clypeus strongly bent downward, polished apically, punctate basally; gena with obsolescent obtuse tubercle behind eye immediately below lower ocular margin; malar space markedly long (slightly shorter than longitudinal eye diameter); mandible slender, sickle-<!--PageBreak-->shaped, edentate; palpi with long and slender segments. Scape of antenna 2.35× as long as F1, gently and evenly convex from above; flagellomeres polished, F1 scarcely longer than F2, F2 as long as F3, F2–7 flattened beneath.</p><p><bold>Mesosoma</bold> (<xref ref-type="fig" rid="F4">Fig. 21</xref>). Pronotum 0.4× as long as its maximal width, with anterior face abruptly declivous, humeral angle gently rounded and posterior margin broadly concave; dorsally deeply foveate-reticulate; horizontally carinate laterally; remainder of mesosomal dorsum foveate-striate. Propodeal posterior face gently declivous and impunctate. Mesopleuron deeply foveate-reticulate; metapleuron faintly horizontally carinate. Mesosternum strongly bidentate in front of hind coxae. Inner hind tibial spur long (0.85× as long as basal tarsomere).</p><p><bold>Metasoma.</bold> T1 (<xref ref-type="fig" rid="F4">Fig. 22</xref>) widened posteriorly (pear-shaped), as long as its maximal width, densely foveate, abruptly declivous along posterior rim; T2 semicircular, 0.6× as long as wide, strongly petiolate anteriorly; T3 narrowed anteriorly forming a constriction with T2; T2 and T3 with ellipsoid foveae separated by longitudinal ridges (<xref ref-type="fig" rid="F4">Fig. 23</xref>), foveae on T3 slimmer than those on T2, ridges on apical fourth of T3 fine and closer to each other than elsewhere; T6 (pygidium) subtriangular, with longitudinal interrupted widely spaced carinae, bordered laterally with small sharp teeth that progressively reduce in size and become blunt distally, apical ones rounded (<xref ref-type="fig" rid="F4">Fig. 24</xref>). <!--PageBreak-->S1 smooth, transversely carinate basally; S2 deeply punctate-reticulate (impunctate on anterior declivity and posteromedially); S3 densely punctate laterally, impunctate medially; S4 and S5 with few scattered punctures; S2–5 with a row of punctures along their apical margins.</p></tp:treatment-sec><tp:treatment-sec sec-type="Etymology"><title>Etymology.</title><p>The specific name originates from Wadi Allaqi (Aswan, southern Egypt), the type locality.</p></tp:treatment-sec><tp:treatment-sec><!--Section generated to contain objects referenced in tp:taxon-treatment.--><fig id="F4" position="float" orientation="portrait"><label>Figures 19–24.</label><caption><p><italic><tp:taxon-name>Micatagla allaqiensis</tp:taxon-name></italic> Gadallah &amp; Soliman, sp. n., holotype female: <bold>19</bold> Habitus, dorsal view <bold>20</bold> Head, frontal view <bold>21</bold> Mesosoma, dorsal view <bold>22</bold> T1 <bold>23</bold> T2 &amp; T3 <bold>24</bold> T6.</p></caption><graphic xmlns:xlink="http://www.w3.org/1999/xlink" xlink:href="zookeys-397-071-g004.jpg" position="float" orientation="portrait" xlink:type="simple"/></fig></tp:treatment-sec></tp:taxon-treatment>
