# Supplementary material for: The genus Micatagla Argaman, 1994 in Egypt, with three new species and a new record (Hymenoptera, Bradynobaenidae, Apterogyninae)
Source: Zookeys. 2014 Apr 3;(397):71–81. doi: 10.3897/zookeys.397.6768 (PMC3978232; doi:10.3897/zookeys.397.6768)
Supplement: XML Treatment for Micatagla ezzati [file zookeys.397.6768-treatment5.xml]

<!DOCTYPE tp:taxon-treatment
  PUBLIC "-//TaxonX//DTD Taxonomic Treatment Publishing DTD v0 20100105//EN" "tax-treatment-NSO.dtd">
<tp:taxon-treatment xmlns:tp="http://www.plazi.org/taxpub"><tp:treatment-meta><mixed-citation publication-type="journal"><person-group><name><surname>Gadallah</surname><given-names>Neveen S.</given-names></name><name><surname>Soliman</surname><given-names>Ahmed M.</given-names></name></person-group><article-title>The genus <italic>Micatagla</italic> Argaman, 1994 in Egypt, with three new species and a new record (Hymenoptera, Bradynobaenidae, Apterogyninae)</article-title><source>Zookeys</source><day>3</day><month>4</month><year>2014</year><volume>2014</volume><issue>397</issue><fpage>71</fpage><lpage>81</lpage><pub-id pub-id-type="doi">10.3897/zookeys.397.6768</pub-id></mixed-citation></tp:treatment-meta><tp:nomenclature><tp:taxon-name>
                            <tp:taxon-name-part taxon-name-part-type="genus">Micatagla</tp:taxon-name-part>
                            <tp:taxon-name-part taxon-name-part-type="species">ezzati</tp:taxon-name-part>
                            <object-id xmlns:xlink="http://www.w3.org/1999/xlink" content-type="zoobank" xlink:type="simple">http://zoobank.org/F10F2B49-17A0-4EBA-B90B-548C19DB6DA3</object-id>
                            <object-id xmlns:xlink="http://www.w3.org/1999/xlink" xlink:type="simple">http://species-id.net/wiki/Micatagla_ezzati</object-id>
                        </tp:taxon-name><tp:taxon-authority>Gadallah &amp; Soliman</tp:taxon-authority><tp:taxon-status xmlns:xlink="http://www.w3.org/1999/xlink" xlink:type="simple">sp. n.</tp:taxon-status><xref ref-type="fig" rid="F5">Figs 25–30</xref></tp:nomenclature><tp:treatment-sec sec-type="Material examined"><title>Material examined.</title><p>Holotype ♀: Egypt, Kafr Hakim, Giza [<named-content xmlns:xlink="http://www.w3.org/1999/xlink" content-type="dwc:verbatimCoordinates" xlink:type="simple">30°04'54"N, 31°07'00"E</named-content>], 8.v.1932 (leg.?) [CUE].</p></tp:treatment-sec><tp:treatment-sec sec-type="Description"><title>Description.</title><p><bold>Female (Holotype).</bold> Body length 6 mm.</p><p><bold>Colour.</bold> Red, except mandible reddish brown distally, maxillary and labial palpi pale; mid and hind tibial spurs waxy white; 2<sup>nd</sup> &amp; 3<sup>rd</sup> metasomal segments blackish red (posterior margin of T2 &amp; T3 whitish, slightly widened medially), T4 &amp; T5 pale red, T6 reddish brown.</p><p><bold>Pubescence.</bold> Body including legs clothed with fine erect to recumbent whitish hairs, relatively longer on mesopleuron and distinctly denser on face and vertex of head, T4 and T5 than elsewhere. Posterior margin of T1 with fringe of irregular and inwardly directed whitish hairs; T2 and T3 with apical fascia of silvery inwardly directed hairs that are much denser than that of T1.</p><p><bold>Head</bold> (<xref ref-type="fig" rid="F5">Fig. 26</xref>). In dorsal view slightly wider than pronotum and strongly convergent behind eyes; face and vertex clothed with recumbent whitish hairs masking the sculpturing beneath; vertex gently sloping posteriorly; eye small, subspherical and strongly prominent, located above midline between clypeal free margin and vertex; antennal scrobe polished; distance between antennal tubercles equal to tubercle length; clypeus bent downward, polished apically, with straight free margin, punctate basally; gena very sparsely punctate, with noticeable obtuse tubercle behind eye immediately below lower ocular margin; malar space relatively long, as long as longitudinal eye diameter; mandible slender, edentate; palpi with long and slender segments. Scape of antenna 2.5× as long as F1, gently and evenly convex from above; flagellomeres polished, F1 scarcely longer than F2, F2 as long as F3, F2–7 flattened beneath.</p><p><bold>Mesosoma</bold> (<xref ref-type="fig" rid="F5">Fig. 27</xref>). Pronotum about 0.4× as long as its maximum width, with gently declivous anterior face, rounded humeral angle and broadly concave posterior margin; foveate-reticulate dorsally, faintly striated laterally; remainder of mesosomal dorsum foveate-striate. Propodeal posterior face gently declivous and impunctate. Mesopleuron shallowly foveate-reticulate; metapleuron smooth. Inner hind tibial spur long (0.75× as long as basal tarsomere).</p><!--PageBreak--><!--PageBreak--><p><bold>Metasoma.</bold> T1 (<xref ref-type="fig" rid="F5">Fig. 28</xref>) gradually widened posteriorly (pear-shaped), as long as its maximal width, shallowly and coarsely areolate, abruptly declivous posteriorly; T2 semicircular, 0.6× as long as wide, petiolate anteriorly, with ellipsoid punctures separated by longitudinal shiny ridges (<xref ref-type="fig" rid="F5">Fig. 29</xref>); T3 with fine longitudinal regular ridges (<xref ref-type="fig" rid="F5">Fig. 29</xref>); T6 (pygidium) subtriangular, with dark interrupted, widely separated, longitudinal carinae, bordered with small sharp teeth spaced in the middle, becoming smaller, blunter and closer distally (<xref ref-type="fig" rid="F5">Fig. 30</xref>). S1 bare, moderately punctured; S2 and S3 shallowly punctate-subreticulate, punctures dispersed on the disc of both sternites, S3 impunctate subapically; S2–5 punctate along apical margins.</p></tp:treatment-sec><tp:treatment-sec sec-type="Etymology"><title>Etymology.</title><p>This species is named in honour of the late Prof. Yahia Ezzat (the professor of the first author).</p></tp:treatment-sec><tp:treatment-sec><!--Section generated to contain objects referenced in tp:taxon-treatment.--><fig id="F5" position="float" orientation="portrait"><label>Figures 25–30.</label><caption><p><italic><tp:taxon-name>Micatagla ezzati</tp:taxon-name></italic> Gadallah &amp; Soliman, sp. n., holotype female: <bold>25</bold> Habitus, dorsal view <bold>26</bold> Head, frontal view <bold>27</bold> Mesosoma, dorsal view <bold>28</bold> T1 &amp; T2 <bold>29</bold> T2 &amp; T3 <bold>30</bold> T6.</p></caption><graphic xmlns:xlink="http://www.w3.org/1999/xlink" xlink:href="zookeys-397-071-g005.jpg" position="float" orientation="portrait" xlink:type="simple"/></fig></tp:treatment-sec></tp:taxon-treatment>
